# Supplementary material for: Endothelial Biomarkers Are Superior to Classic Inflammatory Biomarkers in Community-Acquired Pneumonia
Source: Biomedicines. 2024 Oct 21;12(10):2413. doi: 10.3390/biomedicines12102413 (PMC11505377; doi:10.3390/biomedicines12102413)
Supplement: Supplementary file 1 [file biomedicines-12-02413-s001.zip]

Archive with 1 entries (1 files):
- biomedicines-3268672-supplementary.pdf
